# Supplementary material for: Antibiotic Prescription for Treatment and Prevention of Odontogenic Infections: A Cross-Sectional Survey of Lithuanian Dentists
Source: Medicina (Kaunas). 2024 Oct 24;60(11):1745. doi: 10.3390/medicina60111745 (PMC11596110; doi:10.3390/medicina60111745)
Supplement: Supplementary file 1 [file medicina-60-01745-s001.zip]

Archive with 1 entries (1 files):
- medicina-3249494-supplementary.pdf
